# Supplementary material for: A New Stilbene Glucoside from Biotransformation-Guided Purification of Chinese Herb Ha-Soo-Oh
Source: Plants (Basel). 2022 Sep 1;11(17):2286. doi: 10.3390/plants11172286 (PMC9460137; doi:10.3390/plants11172286)
Supplement: Supplementary file 1 [file plants-11-02286-s001.zip]

Archive with 1 entries (1 files):
- plants-1869958-supplementary.pdf
